# Supplementary material for: A Novel Curcumin-Mycophenolic Acid Conjugate Inhibited Hyperproliferation of Tumor Necrosis Factor-Alpha-Induced Human Keratinocyte Cells
Source: Pharmaceutics. 2021 Jun 25;13(7):956. doi: 10.3390/pharmaceutics13070956 (PMC8308932; doi:10.3390/pharmaceutics13070956)
Supplement: Supplementary file 1 [file pharmaceutics-13-00956-s001.zip]

Archive with 1 entries (1 files):
- pharmaceutics-1244303-SI.pdf
